# Supplementary material for: Systems Biology and Experimental Validation Enable Discovery of MMP9-Centered Networks, Anticancer Activity, and Pharmacodynamic Signature in Non-Small Cell Lung Cancer
Source: Int J Mol Sci. 2026 Jul 20;27(14):6457. doi: 10.3390/ijms27146457 (PMC13410491; doi:10.3390/ijms27146457)
Supplement: Supplementary file 1 [file ijms-27-06457-s001.zip]

Archive with 1 entries (1 files):
- ijms-4413530-supplementary.pdf
